# Supplementary material for: Highly Specific Polyphenolic Colloids as Alternatives to Antimicrobials in Livestock Production
Source: Int J Mol Sci. 2024 Aug 29;25(17):9363. doi: 10.3390/ijms25179363 (PMC11395071; doi:10.3390/ijms25179363)
Supplement: Supplementary file 1 [file ijms-25-09363-s001.zip]

Archive with 1 entries (1 files):
- ijms-3161318-supplementary.pdf
